# Supplementary material for: Predation vs. Parasitism: A Case Study of Indigenous Co‐Stewardship and Science Co‐Production to Measure Temporal Shifts in Moose Mortality on Ancestral Lands of the Grand Portage Ojibwe
Source: Ecol Evol. 2026 Jan 25;16(1):e71003. doi: 10.1002/ece3.71003 (PMC12832205; doi:10.1002/ece3.71003)
Supplement: Supplementary file 1 — Table S1. [file ECE3-16-e71003-s001.xlsx]

## Sheet: Sheet1
Supporting Information, Table 1: Response time, carcass state, samples taken, cause of death assignments by biologists, and reasoning for each moose death recorded during the course of our study. Note that response time was sometimes not explicitly recorded during investigations, and in those instances was inferred through notes taken about the mortality.
Moose ID	Response time	Carcass State	Samples taken	Cause of Death Assignment	Reasoning
1	Immediate	Fresh	Entire animal	100% brainworm	Was euthanized after it was found swimming circles in Lake Superior. Necropsy found it was P. tenuis positive and no other major issues.
4	Not noted	Fresh	none	30% brainworm/70% other health	Can rule out predation and ticks given because carcass was not eaten/scavanged that no hair loss is reported. Cannot rule out P. tenuis since brain was not examined, but did not note anything abnormal about movement. Most likely some other health issue.
5	w/in 12 hours	Fresh	Lungs, Esophagus, adrenal gland, kidney, carotid artery, liver, spleen, hear, muscle, rumen, abomasum, bone, thyroid gland, bran, eyes, feces, lung worms.	25% other health/75% ticks	Can rule of predation and P. tenuis because of field and VDL necropsy results. Ticks likely played a role, as 25%+ of hair was gone. Since this was a spring mort, stress induced by tick hair loss during the winter probably led to general poor health. Therefore, seems likely ticks led to other noted health issues.
7	w/in 24 hours	Fresh	Liver, lungs, heart, muscle, brain	100% brainworm	Can rule of predation and ticks based on necropsy and gross body assessment. Minimal health issues outside brain degeneration associated with P. tenuis.
14	Immediate	Fresh	Brain, kidneys, liver, lungs, muscle	95% brainworm, 5% other health	Euthanized, was unable to get up. Very similar diagnosis to 7, which was 100% P. tenuis. Cloudiness in eyes also strongly suggestive of dying from P. tenuis. However, tumor in liver occurred independently of P. tenuis and there is a small chance that this could have contributed to this animal's symptoms.
17	Immediate	Fresh	Brain, lungs, serum, liver	51% brainworm, 49% other health	Euthanized, was because was not moving. Based on field report of behavior, this would be a clear-cut P. tenuis mortality. However, VDL report says they didn’t find P tenuis lesions in brain. Since brain damage was minimal, there is a nearly equal chance that if this moose had P. tenuis, it was not the only or even main reason it died.
18	W/in 12 hours of collar alert, but collar was moved with scavanging	Scavanged	none	30% brainworm, 38% other health, 32% ticks	Clearly health related, but really don’t have information aside from that. No VDL report. Movement data did not indicate P. tenuis infection, and hard to say how much hair was lost since scavenged. Ticks seems less likely tham health since this mortality is in early fall, so the animal had not spent that winter thermally stressed.
20	w/in 12 hours	Fresh	Lungs, thyroid, muscle, heart, lymph node spleen, adrenal gland, abomasum, ovary, runmen, liver, bone, pituitary gland, brain, eye, feces	25% brainworm, 50% other health, 25% other	P. tenuis is a possibility because there was some encephalitis. However, no P. tenuis tracks were noted and there were many other health issues that were likely to lead to this animals death. It was also an older animal, which is why we assigned 25% to other
21	w/in 24 hours	Some autolysis	Brain, muscle, pituitary gland, esophagus, lung, trachea, spleen, rumen, intestine, eye	33% other health, 33% ticks, 34% other	High amount of autolysis, but significant tick load also noted. Brain looks normal, so rule out P. tenuis. Animal was old, accounting for high “other” category.
22	Immediate	Fresh	none	100% other	Hunter harvest
24	w/in 12 hours	Fresh	brain, liver, muscle, lungs, trachea, kidney, pituitary gland, lymph node, rumen, colon, eye	49% ticks, 51% other	Can rule out P tenuis because of fresh brain sample exam. Other health issues exist, but those were determined by the VDL to be consistent with tick infestation. Other main gross VDL finding is hemoadomen, which indicates recent trauma, hence “other” assignment. Both VDL and field reports note ticks played a role and a large amount of internal blood loss.
25	w/in 24 hours	advanced autolysis when it got to VDL	Entire animal	40% other health, 60% ticks	Based on VDL, we know there is hair loss (ie potential ticks) and no tracks in brain. Also not predation. Pathologist said too rotten to tell anything otherwise in necropsy. Based on spring timing, its probable that the tick infestation over the winter may have weakened this animal, but it is hard to rule out other health issues given the available data
27	w/in 12 hours	Fresh	Brain	70% predation, 30% other health	Health issues probably predisposed this animal to predation but it also was deemed unlikely that those health issues alone would have led to death. Ruling out P. tenuis because of brain exam and ticks because they were not reported.
28	W/in 12 hours of collar alert, but collar was moved with scavanging	Scavanged	none	30% brainworm, 38% other health, 32% ticks	Pretty much identical amount of information as for individual 18, so assigning same PP. Clearly health related, but really don’t have information aside from that. No VDL report. Movement data did not indicate P. tenuis infection, and hard to say how much hair was lost since scavenged. Ticks seems less likely tham health since this mortality is in early fall, so the animal had not spent that winte…
29	Immediate	Fresh	Lungs, feces, serum, liver, kidney, lymph nodes, muscle heart, diaphram, bone, colon, rumen, spinal cord, brain,	90% brainworm, 10% other health	All signs in VDL consistent with P. tenuis. There was some speculation in field report of tumors and lung lesions, but animal was shot through the lungs so hard to assess the importance of this finding.
30	w/in 12 hours	Fresh, very lightly scavanged	Lungs, brain, kidneys, eyes	85% predation, 15% health	Clearly had severe pneumonia. Unclear whether this animal would have died if it hadn’t been predated, but was definitely predisposed to predation because of pneunomia
32	w/in 48 hours	Fresh (preserved by cold weather)	Liver, lungs, adrenal gland, muscle, tongue, rumen, intestine, carotid artery, thyroid gland, kidney, brain, eyes	100% ticks	As bad a tick load as reported in this study, which the VDL determined led to other underlying health findings
34	w/in 24 hours	Fresh	Brain, feces, thyroid gland, adrenal gland, lungs, spleen, liver, kidney, muscle, heart, uterus, rumen, intestine, eyes	51% brainworm, 49% other	Evidence for brainworm based on encephalitis,, but old age/sencence also a probable contributor
42	~12 days	Scavanged	none	20% brainworm, 24% predation, 26% other health, 20% ticks, 10% other	Unclear what happened here; late investigation because field crew assumed it was localized from calving and mortality signal was false. Field crew said wolf predation or calving incident (ie other health) were most likely, but because of late recovery date, could not rule out any other source of mortality
45	w/in 12 hours	Fresh	lungs, muscle, trachea	100% predation	Samples sent to VDL did not indicate underlying health conditions. Also no movement data to suggestion P.tenuis infection
46	w/in 48 hours	advanced autolysis	Liver, lungs, heart, fetus, brain, muscle,	90% ticks, 10% other health	Based on field report, tons of ticks, which probably led to low fat levels. However, other parasites and lung cysts found could have played a small role.
47	w/in 12 hours	Fresh, but fell in frozen water, making retreval of some samples impossible	Brain	90% brainworm, 10% other	VDL strongly suggests that brainworm had caused brain degeneration. Trauma was proximate cause but would not have killed it if it hadn’t already been compromised
52	w/in 48 hours	Fresh, but river was too high to collect samples safely	none	33% brainworm, 34% other health, 33% other	River was too high to collect samples. We know that its not predation, and no hair loss was reported so ticks can be ruled out. It died in a shallow river in the late spring. Slipping and drowning is plausible, especially since the river is high at that time of year. But it seems more likely that some health issue caused it to die in the river. P. tenuis is possible as that leads to moose swimmin…
53	w/in 8 hours	Fresh	Brain, Liver, muscle, spleen	100% other health	Slight indication of trauma (infection), but seems to minimal to caused death. This moose was in poor health weeks prior to death and had stillborn calf, indicating underlying health issues. VDL report confirms that echinoccus was potentially an issue.
65	Immediate	Fresh	Brain	100% other	Hunter harvest, hunter offered brain for sampling but no signs of P. tenuis
71	~12 days	Scavanged	none	70% predation, 30% other health	Predation definitely proximate cause given that blood was spurted on trees, indicating live takedown. Collar malfuctioned, leading to long response time. Since the health issues reported are dental, there seems to be a decent chance that this individual was malnourished as a result. However, it remains unclear that this individual would have died soon. There is no evidence aside from observation …
75	W/in 12 hours of collar alert, but collar was moved with scavanging	Scavanged	none	100% predation	No evidence to suggest anything aside from predation (blood spurts indicate live takedown). No samples/VLD report. No notable previous observations by biologists
76	Immediate	Fresh	Brain, kidneys, liver, lungs, muscle	100% brainworm	Combined with circumstances of death (euthanized while stuck in mud puddle) VDL report of P. tenuis tracks makes this a clear-cut case
103	W/in 12 hours of collar alert, but collar was moved with scavanging	Scavanged	Brain	100% predation	Can rule out P. tenuis because brain was submitted with negative results. No reason in the field report to think anything besides predation.
105	w/in 12 hours	Fresh, but seems to have autolyzed in transit to VDL	Intestine, rumen, abomasum, reticulum, tongue, lung, spleen, liver, muscle, testes, hair, esophagus, trachea, diaphragm, ey	100% other	Main finding was goring, which became infected and led to death
107	w/in 12 hours	Fresh, very lightly scavanged	Brain, spinal coord, muscle, heart, lungs, trachea, rumen, abomasum, intestines, spleen, liver	10% brainworm, 30% other health, 50% ticks, 10% other	Ticks most obvious source of death based on field report. Not killed by wolves. Cysts noted in heart and muscle, hence other health assignment. Thin animal. Pathologist felt trauma and brainworm could not be ruled out based on necropsy
109	w/in 12 hours	Fresh	Rumen and abomasum, small and large intesine, thyroid, carotid artery, lymph node, kidney, musle, adrenal gland, esophagus, heart, lung, spleen, lymph node, trachea, liver, pituitary gland, brain, eyes, blood, serum	70% other health, 30% ticks	Some tick hair loss, but not to the level of other individuals where ticks were clearly the leading reason for death. Because of poor nutritional condition, other health issues seem most likely.
110	W/in 12 hours of collar alert, but collar was moved with scavanging	Scavanged	Brain	20% predation, 80% other health	Health issues predisposed animal to mortality, and euthanasia was even considered before predation event. Brain was recovered, and no P. tenuis
112	W/in 12 hours of collar alert, but collar was moved with scavanging, like died 4 days earlier	Scavanged	Brain	10% brainworm, 90% predation.	Encephalitis noted but minimal. No other evidence to suggest other cause aside from predation
113	W/in 12 hours of collar alert, but collar was moved with scavanging, like died 3 days earlier	Scavanged	none	60% predation, 20% brainworm, 20% other health	Evidence suggests, but is not conclusive, that wolves preyed on this animal. Since there is some question as to whether this animal was predated (vs scavanged), we maintained the possibility that health (either P. tenuis or other health) issues could have caused it to be scavenged. There was enough hide left to rule out ticks, and "other" in the form of acute trauma on-site seems unlikely based o…
115	Immediate	Fresh	none	100% other	Hunter harvest
125	Immediate	Fresh	none	100% other	Hunter harvest
137	W/in 24 hours	intermediate to advanced autolysis	Brain	10% brainworm, 40% other health, 50% other	Some of wounds consistent with gunshot and it was hunting season. There was encephalitis but no brainworm tracts. Unclear how much health vs gunshot/trauma event contributed to death
140	Immediate	Fresh	none	100% other	Hunter harvested
141	W/in 24 hours	Fresh	Rumen, colon, abomasum, lung, heart, spleen, liver, kidney, carotid artery, esophagus, muscle, salivary gland, trachea, thyroid gland, adipose tissues, brain	100% predation	This animal was wounded by wolves and died of those wounds. Both VDL and field report strongly indicate a lack of pre-existing conditions that led to predation attempt
143	Immediate	Fresh	Spinal cord, brain, spleen, skeletal muscle, kidney, thryroid, trachea, esophagus, adrenal gland, rumen, abomasum, forestomach, small intestine, colon, eyes	85% brainworm, 5% other health, 10% ticks	P. tenuis was the most obvious morbidity when this animal was euthanized. However, it did have high tick loading, which is an independent health issue and certainly could have contributed to the condition of this moose. There were other parasites found, but these were unlikely to contribute to mortality according the the case pathologist
154	W/in 12 hours of collar alert, but collar was moved with scavanging, likely died 6 days earlier	Scavanged	none	5% brainworm, 80% predation, 5% other health, 5% ticks, 5% other	Because of the late state of recovery and lack of signs of struggle, cannot rule out any source of death. However, field crew believed the chance it was scavanged was low.
158	W/in 12 hours of collar alert, but collar was moved due to scavanging	Scavanged	Brain	70% predation, 20% other health, 10% ticks	Field crew noted lack of struggle, indicating other health issues. VDL confirmed encephalitis, but concluded it would not have been enough to kill moose. Cannot rule out possibility of being weakened by ticks because of hide consumption, but P. tenuis was not found in brain
159	W/in 24 hours of collar alert, but collar was moved due to scavanging	Fresh	Rumen, abomasum, duodum, colon, esophagus, liver, kidney, lung, heart, lymph node, muscle, brain, ovary, eyes	75% ticks, 25% other health	Based on the high amount of hair loss (40%) attributed to ticks, the tick infection was the major contributing factor, which likely led to emaciation and other health issues, which also contributed to its demise. However, hard to know for sure that there wasn't a pre-existing issue/pregnancy complication that led to emaciation
160	w/in 24 hours	Scavanged	Brain	90% predation, 10% other	Clear predation event, and just outside post-capture censor period. However, slight chance that something about capture predisposed this animal to predation
162	W/in 24 hours of collar alert, but collar was potentially moved	Scavanged	Muscle, brain, carotid artery, thyroid, lungs, heart, lymph node, liver, esophagus, tongue	90% predation, 10% other	Clear predation event, and just outside post-capture censor period. However, slight chance that something about capture predisposed this animal to predation
164	W/in 24 hours	Fresh, but seems to have autolyzed in transit to VDL	forestomach, esophagus, kidney, tongue, trachea, lung, colon, muscle, brain	100% ticks	Tick load described as massive, VDL report concurred that health issues uncovered in necropsy could be due to high tick load
165	W/in 12 hours of collar alert, but collar was moved due to scavanging	Scavanged	none	100% predation	No data to indicate anything aside from predation. Brain not submitted to VDL, but nothing about movement suggests issues
166	W/in 12 hours	Fresh	Intestine, rumen, reticulum, abomasum, Kidney, lung, liver, hear, muscle, esophagus, trachea, brain	100% brainworm	Animal in great condition, migration tracks found in brain. Otherwise minimal findings in VDL report
170	W/in 12 hours of collar alert, but collar was moved due to scavanging	Scavanged	none	100% predation	Moose was moving normally, showed signs of struggle at kill site. No samples submitted but no other cause of death suggested by evidence.
175	W/in 12 hours	Some autolysis when reached VDL	Brain, heart	51% brainworm, 49% other health	Field crew considered it unknown health related. VDL found possible migration tracks found in brain but findings were not conclusive. Small amount of movement could be consistent with either P. tenuis or other health issue. Giving slight favoritism to P. tenuis because of possible migrating parasite in brain.
179	W/in 12 hours of collar alert, but collar was moved due to scavanging, like dead for 4 days	Scavanged	Brain	80% predation, 20% other health	Proximate cause was clearly predation nased on field report. and hide condition indicated no ticks. Some nutritional stress based on bone marrow, which could mean underlying health issue. Brain submitted and no P. tenuis.
183	W/in 12 hours	Fresh	Forestomachs, Intestine, spleen, liver, lymph node, lung, hear, muscle, esophagus, adrenal gland, ovary, kidney, pituitary gland, brain	100% ticks	Ticks were very likely the main cause of death. Other "concurrent conditions" were not found in VDL report on a pretty complete sample set
185	W/in 12 hours of collar alert, but collar was moved due to scavanging	Scavanged	bone, lung, abomasum, colon, rumen, omassum, salivary gland, brain	70% predation, 20% other health, 10% ticks	This moose was not in ideal health. While predation is the proximate cause of death, ticks or other health issues could have contributed (although are unlikely to be sole cause of death). P. tenuis unlikely based on brain sample and likely would have been somewhat apparent with movement data
186	W/in 12 hours of collar alert, but collar was moved due to scavanging, likely dead for 12 days	Scavanged	none	100% predation	Based on evidence around the death site, moose was highly mobile and struggled when caught. Nothing to indicate other sources of death.
187	W/in 12 hours	Fresh	none	45% predation, 35% ticks, 10% brainworm, 10% other health	Moose in poor condition. Had wound marks that seemed to lead to systemic infection from wolves, so majority of weight going to predation. However, massive tick hair loss was also reported, so that may have predisposed the animal to predation. Possible but unlikely poor condition could result from other health or brainworm given that animal was injured by wolves.
188	Immediate	Fresh	none	100% other	Hunter harvest
189	W/in 24 hours	Advanced autolysis	Lung, rumen, muscle, ovary, intestine, spleen, abomasum, reticulum, liver, muscle, lymph node, connective tissue, brain	100% other health	Full necropsy with no predation, P. tenuis, or ticks reported. Lots of bacterial infections reported from VDL
195	W/in 12 hours	Fresh	Small and large intestine, abomasum, forestomach, muscle, adrenal gland, thyroid gland, esophagus, carotid artery, lung, heart, liver, kidney, lungs, pituitary gland, brain	51% ticks, 49% other health	Terrible hair loss and emaciation. VDL report noted cysts in lungs, and flukes in liver that also could have contributed to death. Edge given to Ticks since its unknown whether flukes alone could cause a moose mortality
199	Immediate	Fresh	none	100% other	Hunter harvest
Voya2	Immediate	Fresh	none	100% other	Hunter harvest
Voya3	W/in 12 hours of collar alert, but scavanged and likely died 7 days previously	Scavanged	Bones	45% brainworm, 40% other health, 10% ticks, 5% predation	Giving most weight to brainworm here because of slowing movement, and close second to other health because of poor nutritional state noted in bones. Some hair loss from ticks, but not massive (~5%) noted at capture prior to death. Predation unlikely but given that carcass was completely consumed before biologist arrival, giving it a small amount of weight.
Voya5	~15 days	Advanced autolysis	none	20% brainworm, 20% other health, 60% other	19 years old at death, so natural senescence seem slikely and is consistent with strong localizing movement prior to death. No hair loss, not predated. Also, no fat in bone marrow indicating nutritional stress (other health), which could also contribute to movement pattern. Finally, cannot rule out brainworm due to late carcass recovery
Voya6	Immediate	Fresh	Brain, liver, heart, lungs, kidneys, uterus, carotid artery, thyroid, tongue, trachea, esophagus, muscle, rumen, reticulum, omassum, large and small intestine, colon, feces,	55% brainworm, 45% other health	Moose was euthanized on 3/2. Moose was pregnant with two fetuses. Ticks and some hair loss were reported but minor. Pathology findings suggest both P. tenuis infection and severe liver fluke infestation.
Voya9	W/in 24 hours of collar alert, but collar was moved and animal likely died 6 days previously	Scavanged	Muscle, brain, hide, fecal	44% brainworm, 46% other health, 10% predation	Upon arrival, wolves and other scavengers had recently eaten all of the viscera and most of the muscle from the front/hind quarters and head/neck. Good body condition. No signs of a fight typical of a wolf kill. which would have been apparent given the density of vegetation and depth of snow. . Moose had been moving normally before localizing strongly. Could argue between other health and P. tenu…
Voya11	W/in 48 hours	Advanced autolysis	whole blood, skin, brain, lung, heart, liver, small and large intestine, kidneys, hoof	100% brainworm	Collar went into mortality mode on 2/14 but the moose had been moving on 2/12. Carcass was whole with no scavenging. Evidence that moose kicked for a while before dying. Good coat and few ticks present. Moose was thin, with little fat and full rumen. VDL reported significant migration tracts in brain and the presence of adult worm (P. tenuis).
Voya12	~3 months (buried in snow)	Scavanged	none	44% brainworm, 46% other health, 10% predation	Generally, a similar case to Voya 9.
Voya13	w/in 48 hours	Fresh	liver, lung, eyeballs, feces, ticks, hair, intestine, spleen, kidney, brain	55% other health, 45% ticks	Pretty normal movements until shortly before death. Most of the body was recovered, and samples in remarkably good condition despite age. Estimated 30% hair loss, with 500-1000 winter ticks observed. Moose appeared in fair condition otherwise with visible fat in skull, brisket, intestines, etc. Head was caught in some shrubs and moose appeared to be unable to move it. Pathology report found no le…
Voya15	W/in 24 hours, but collar was moved during scavanging	Scavanged	none	25% brainworm, 26% other health, 24% ticks, 25% predation	Only bones found, carcass heavily scavenged and bones spread over a wide radius, including some in standing water of pond, suggesting moose died on the ice when pond was frozen. Pretty unclear what happened here, so assigning equal probablility across causes (although one needs to be the top cause in in this modeling framework, so gave other health slight preference given that encompasses a numbe…
Voya16	W/in 24 hours	Fresh	Lymph node, lungs, liver, muscle, kidney, colon, brain, eyes	100% other health	Carcass was very fresh at finding (still warm) and clearly not predation or ticks or trauma. VDL reported cachexia and liver fibrosis/necrosis, marked with liver flukes. There is no evidence of P. tenuis infection.
